# Supplementary material for: Assessment of genome packaging in AAVs using Orbitrap-based charge-detection mass spectrometry
Source: Mol Ther Methods Clin Dev. 2021 Nov 29;24:40–7. doi: 10.1016/j.omtm.2021.11.013 (PMC8671526; doi:10.1016/j.omtm.2021.11.013)
Supplement: Data S1. Python code example [file mmc2.csv]

m/z	Intensity	Scan
25241.052734375	397.4933166503906	1
25243.419921875	736.405029296875	1
25247.181640625	618.1031494140625	1
25251.11328125	211.1683807373047	1
27634.03515625	2090.651611328125	1
29225.537109375	225.42938232421875	1
29228.93359375	2075.745849609375	1
31003.59765625	2030.05712890625	1
31732.875	534.6658935546875	1
31737.78125	1851.889892578125	1
34912.71875	201.51856994628906	1
35892.72265625	253.38124084472656	1
35898.75	226.06544494628906	1
35906.0234375	201.60365295410156	1
23466.150390625	1884.1875	2
25239.619140625	375.9939880371094	2
25244.87890625	971.975341796875	2
29428.955078125	214.85888671875	2
29432.78515625	2186.5517578125	2
30288.1015625	2069.453369140625	2
31109.58203125	2126.033935546875	2
31138.3984375	2143.605224609375	2
35756.5859375	478.1282958984375	2
23352.728515625	2052.0380859375	3
25093.6328125	230.3610382080078	3
25096.623046875	2179.214599609375	3
25239.869140625	447.80364990234375	3
25242.501953125	399.960205078125	3
25246.095703125	804.2738647460938	3
26531.583984375	2059.94921875	3
30898.1796875	2091.178955078125	3
31400.666015625	2080.499755859375	3
34638.97265625	422.9515686035156	3
37827.203125	1770.1524658203125	3
38005.7421875	206.18783569335938	3
23750.728515625	1937.660888671875	4
25237.255859375	257.01544189453125	4
25244.501953125	835.5768432617188	4
25248.306640625	489.01031494140625	4
25784.458984375	1831.9066162109375	4
25882.095703125	212.1259002685547	4
27522.3828125	2190.37353515625	4
29322.03125	344.70025634765625	4
29326.28125	2008.473388671875	4
29971.568359375	203.38247680664062	4
30754.591796875	2159.23486328125	4
22588.314453125	1984.8145751953125	5
23478.486328125	1647.2081298828125	5
23481.84375	236.3061065673828	5
25236.25390625	216.69407653808594	5
25241.1640625	212.29542541503906	5
25243.62890625	867.76123046875	5
25247.40625	614.7102661132812	5
29404.62109375	273.7712097167969	5
29408.388671875	2077.522705078125	5
30794.5546875	2133.63916015625	5
31401.767578125	212.59597778320312	5
31405.87109375	1943.779296875	5
32690.28125	246.9065704345703	5
32695.59765625	257.0309753417969	5
34667.140625	236.0506134033203	5
35644.0	218.39944458007812	5
35653.8671875	251.66355895996094	5
21649.18359375	2140.39599609375	6
22228.640625	2082.16650390625	6
22931.576171875	1136.7520751953125	6
22934.7265625	1008.13330078125	6
24056.888671875	1930.8653564453125	6
25237.6875	232.37403869628906	6
25241.015625	422.0378723144531	6
25246.103515625	918.8910522460938	6
25249.90234375	257.3474426269531	6
25387.447265625	1703.73828125	6
25619.40234375	2194.180419921875	6
25682.6875	2178.9365234375	6
26378.134765625	2142.683837890625	6
26804.22265625	2030.0057373046875	6
26991.23828125	2139.121337890625	6
27671.146484375	2070.186767578125	6
28248.923828125	211.6761474609375	6
28260.86328125	240.91188049316406	6
28770.224609375	209.73304748535156	6
30605.07421875	201.35250854492188	6
30618.173828125	205.7137451171875	6
30876.0859375	218.21070861816406	6
30880.01171875	2110.606689453125	6
30927.466796875	2078.34619140625	6
30944.24609375	2059.504638671875	6
31001.44921875	2014.39404296875	6
31901.5859375	230.1225128173828	6
31905.642578125	1998.8624267578125	6
32447.9609375	214.10546875	6
32452.20703125	2004.480712890625	6
34164.35546875	239.5799102783203	6
34458.16015625	201.04624938964844	6
34475.10546875	259.8130798339844	6
34483.19140625	368.9945373535156	6
34494.08203125	214.98678588867188	6
34516.28515625	264.40167236328125	6
35746.58203125	273.6629333496094	6
35754.32421875	211.74038696289062	6
36014.32421875	250.86141967773438	6
36023.1796875	260.1304626464844	6
36859.26171875	1766.3685302734375	6
37829.84375	205.7958984375	6
22961.552734375	2007.9495849609375	7
25239.4609375	201.94735717773438	7
25242.46875	395.34228515625	7
25247.39453125	961.3425903320312	7
25251.18359375	328.6995849609375	7
26656.888671875	1731.4967041015625	7
26660.859375	271.22991943359375	7
31792.673828125	2070.607177734375	7
35511.7578125	211.28038024902344	7
35518.01953125	260.71624755859375	7
23146.6875	2041.393798828125	8
25240.193359375	233.2964324951172	8
25242.6015625	317.173095703125	8
25248.1015625	944.04248046875	8
25251.994140625	365.9642028808594	8
26622.609375	2192.852294921875	8
26986.234375	486.4627685546875	8
26989.73828125	1844.53125	8
29202.150390625	203.31565856933594	8
29813.67578125	1988.9169921875	8
30330.9140625	282.26507568359375	8
30334.671875	2216.6337890625	8
33583.44140625	266.552001953125	8
36189.71484375	1791.1829833984375	8
25243.505859375	479.2541198730469	9
25245.98046875	379.7704772949219	9
25249.69921875	676.9664306640625	9
25527.041015625	227.86976623535156	9
25530.625	2046.6602783203125	9
27493.658203125	2095.150634765625	9
27785.326171875	2183.442626953125	9
27868.25	220.5045623779297	9
28739.486328125	2060.284912109375	9
29185.431640625	2148.191650390625	9
29285.1484375	2150.7236328125	9
30334.98046875	208.74435424804688	9
30374.875	2225.521484375	9
30526.408203125	2078.35888671875	9
30800.1953125	2076.946533203125	9
30871.744140625	248.3775177001953	9
30963.396484375	200.4856414794922	9
31371.328125	2099.129638671875	9
32098.822265625	448.20709228515625	9
32194.99609375	243.26585388183594	9
32198.646484375	502.3101806640625	9
32202.734375	1569.53369140625	9
32209.42578125	529.897705078125	9
32542.908203125	209.61175537109375	9
32547.830078125	243.9119110107422	9
32650.537109375	224.69833374023438	9
33978.63671875	269.0494384765625	9
33986.96484375	238.5789794921875	9
34365.640625	262.55029296875	9
36906.8125	342.8872375488281	9
38447.15625	232.8261260986328	9
23109.21484375	1985.9561767578125	10
24973.55859375	2084.042236328125	10
25241.39453125	273.8818054199219	10
25248.66015625	1043.25341796875	10
25252.56640625	465.54656982421875	10
26584.751953125	1896.6136474609375	10
27358.072265625	236.30087280273438	10
27363.193359375	351.88427734375	10
29049.869140625	2124.74560546875	10
29340.529296875	268.59808349609375	10
29348.87890625	239.242919921875	10
31393.69921875	376.68487548828125	10
31398.337890625	1997.7767333984375	10
31637.111328125	2112.46875	10
22701.05078125	2054.7958984375	11
24389.79296875	1936.97314453125	11
25241.513671875	207.44447326660156	11
25243.5859375	232.64920043945312	11
25249.12890625	1006.2369384765625	11
25252.923828125	440.23553466796875	11
25736.419921875	2115.025146484375	11
26247.484375	202.90541076660156	11
26285.12109375	222.2181396484375	11
28158.421875	201.331787109375	11
28162.71484375	249.40554809570312	11
28226.431640625	210.1612548828125	11
29139.802734375	2061.87109375	11
29506.103515625	2037.5936279296875	11
30422.990234375	2129.471923828125	11
32583.9453125	299.6314392089844	11
32588.767578125	255.50006103515625	11
32956.80078125	254.63821411132812	11
32961.6328125	227.06076049804688	11
33947.265625	218.24041748046875	11
24232.185546875	1954.675537109375	12
25242.001953125	283.662841796875	12
25244.537109375	274.8299865722656	12
25250.009765625	944.0899658203125	12
25253.90234375	276.511962890625	12
28582.65625	200.07408142089844	12
29109.087890625	239.14450073242188	12
30930.99609375	2144.353759765625	12
34833.4609375	208.52224731445312	12
23062.03125	1968.9388427734375	13
25245.689453125	426.0045471191406	13
25248.04296875	283.5480651855469	13
25251.599609375	809.4751586914062	13
26885.791015625	225.0211944580078	13
26895.267578125	299.48394775390625	13
27062.203125	812.9840698242188	13
27066.103515625	1529.2708740234375	13
27478.01953125	2188.89599609375	13
29798.076171875	243.3890838623047	13
29801.66796875	2075.000732421875	13
29855.748046875	2181.720947265625	13
33352.19921875	324.34185791015625	13
36795.63671875	1694.100830078125	13
22748.9921875	1993.8486328125	14
23890.47265625	1910.427734375	14
25243.92578125	236.24188232421875	14
25246.365234375	292.67291259765625	14
25251.658203125	973.3058471679688	14
25255.49609375	454.7471923828125	14
25949.955078125	362.3457336425781	14
28857.62890625	2181.49462890625	14
29652.96484375	205.07583618164062	14
30815.111328125	266.0521545410156	14
30819.7109375	2032.8118896484375	14
30919.115234375	2090.218505859375	14
34361.1171875	229.74761962890625	14
34521.40625	229.4226531982422	14
34698.25	1816.48828125	14
23134.765625	1989.9664306640625	15
24214.11328125	1912.5341796875	15
25249.345703125	333.3139953613281	15
25251.666015625	577.3640747070312	15
25255.43359375	590.9066162109375	15
25259.12890625	206.20152282714844	15
26415.9453125	217.82920837402344	15
27829.46484375	2239.67529296875	15
29760.794921875	2103.872802734375	15
29991.541015625	2034.7001953125	15
30812.298828125	222.21559143066406	15
30817.650390625	247.82321166992188	15
30822.80859375	222.9309539794922	15
33482.33984375	205.98208618164062	15
33547.9921875	277.1896057128906	15
23347.794921875	2001.194580078125	16
24945.5078125	279.6085205078125	16
25246.03515625	320.55804443359375	16
25253.029296875	872.29931640625	16
25256.7578125	505.90985107421875	16
26162.76171875	2136.39111328125	16
26513.9609375	2090.157958984375	16
26902.71875	2230.2705078125	16
28498.984375	236.60610961914062	16
28694.630859375	2127.954833984375	16
29075.21484375	2150.010986328125	16
29205.412109375	2301.995849609375	16
29308.91796875	208.02676391601562	16
30678.888671875	215.5442657470703	16
30682.96875	2218.399658203125	16
30961.84765625	2028.56689453125	16
31794.267578125	240.1355743408203	16
31801.5390625	205.0339813232422	16
32423.5546875	218.71310424804688	16
32429.515625	215.59524536132812	16
32557.740234375	1786.822998046875	16
34689.5	300.75860595703125	16
34695.8984375	387.8358154296875	16
34808.0234375	311.3082275390625	16
36366.4765625	1762.0399169921875	16
36930.92578125	217.28089904785156	16
22077.74609375	2068.1015625	17
23290.853515625	1924.8218994140625	17
23293.65234375	1842.8173828125	17
23902.09375	1982.4044189453125	17
24817.560546875	224.16876220703125	17
25250.08984375	462.5183410644531	17
25252.576171875	324.50189208984375	17
25256.046875	836.5667114257812	17
25260.11328125	219.08180236816406	17
25975.7578125	323.8536376953125	17
26702.95703125	2016.33154296875	17
29052.587890625	202.73052978515625	17
29651.015625	213.22933959960938	17
29693.62109375	2175.111083984375	17
29740.607421875	2060.776123046875	17
29979.482421875	213.3225555419922	17
29983.595703125	2111.69677734375	17
30877.642578125	2044.258544921875	17
30912.791015625	2083.58203125	17
31255.28125	2054.650146484375	17
31850.40625	2140.378662109375	17
32569.41015625	1989.5838623046875	17
33250.96484375	227.01690673828125	17
33256.640625	235.19390869140625	17
33265.65625	205.215576171875	17
33614.40625	216.94131469726562	17
34573.765625	265.114501953125	17
35689.55859375	283.40185546875	17
35707.9609375	201.36624145507812	17
35713.140625	224.94711303710938	17
37211.98828125	208.9178466796875	17
24383.044921875	1917.8067626953125	18
25250.23828125	459.64324951171875	18
25252.9296875	520.9859008789062	18
25256.55078125	858.1837158203125	18
26310.0703125	2177.912841796875	18
28437.537109375	1986.5863037109375	18
29004.138671875	265.87017822265625	18
29933.673828125	2126.783203125	18
31935.720703125	202.24533081054688	18
31941.95703125	2071.767578125	18
32098.14453125	200.47984313964844	18
33525.16796875	216.29437255859375	18
33620.0	269.8410339355469	18
35722.69921875	215.00482177734375	18
36271.54296875	241.85061645507812	18
36311.2578125	235.13975524902344	18
22947.986328125	289.2074890136719	19
22951.177734375	1627.8072509765625	19
23011.625	2019.591552734375	19
23090.392578125	2057.287109375	19
23119.791015625	1992.839111328125	19
23440.951171875	2021.083251953125	19
24817.322265625	221.6928253173828	19
24825.505859375	240.0695037841797	19
24829.685546875	249.28668212890625	19
24887.427734375	222.8084716796875	19
24956.69921875	1773.476318359375	19
25250.369140625	346.1195983886719	19
25252.771484375	774.1456909179688	19
25256.646484375	651.5827026367188	19
25348.0390625	248.52139282226562	19
25351.85546875	212.3302459716797	19
25473.744140625	220.7186737060547	19
27738.181640625	2157.197998046875	19
28024.31640625	2064.208740234375	19
29322.64453125	1962.98876953125	19
29891.12109375	2126.122802734375	19
30698.0703125	227.64051818847656	19
30701.94140625	2176.62548828125	19
31398.314453125	204.91323852539062	19
31676.427734375	2026.4276123046875	19
32388.34765625	1950.911865234375	19
33066.296875	410.0384216308594	19
33071.4140625	2002.2109375	19
34003.4453125	247.63882446289062	19
34009.85546875	287.52557373046875	19
34072.828125	217.707275390625	19
35857.32421875	221.68453979492188	19
35866.37890625	333.98834228515625	19
35877.9140625	243.61404418945312	19
38192.0078125	200.9102783203125	19
22944.080078125	2043.030517578125	20
25247.552734375	479.817138671875	20
25249.900390625	326.2984619140625	20
25253.482421875	836.3480224609375	20
25257.275390625	235.4326629638672	20
29141.267578125	385.731689453125	20
29144.802734375	3160.222900390625	20
29176.046875	2110.080810546875	20
29379.15625	203.70419311523438	20
32332.01171875	235.07266235351562	20
32342.921875	246.2342529296875	20
32513.048828125	314.2236328125	20
32518.93359375	459.45941162109375	20
23671.37890625	1907.7027587890625	21
25242.443359375	285.0243835449219	21
25249.974609375	902.36865234375	21
25253.984375	323.5963439941406	21
25742.19921875	328.75653076171875	21
26840.37109375	2125.064697265625	21
27942.732421875	2209.16552734375	21
28580.328125	219.20835876464844	21
29350.19140625	217.00967407226562	21
29354.541015625	2028.1749267578125	21
29542.1796875	260.5357666015625	21
29638.509765625	1830.6063232421875	21
30613.9765625	262.5255432128906	21
30618.025390625	2060.06787109375	21
30970.513671875	206.31283569335938	21
30982.712890625	218.03916931152344	21
31061.73828125	204.82406616210938	21
31273.279296875	1998.1708984375	21
31657.984375	201.38397216796875	21
31661.984375	2140.5205078125	21
32570.052734375	203.16363525390625	21
33099.5234375	335.38433837890625	21
34094.02734375	248.21484375	21
34100.5390625	363.107421875	21
35481.73828125	209.1133575439453	21
20334.466796875	268.4671936035156	22
20337.091796875	394.65924072265625	22
23787.85546875	1954.2454833984375	22
24121.486328125	775.9015502929688	22
24124.98828125	1000.7053833007812	22
25244.78515625	349.47003173828125	22
25247.138671875	636.0126342773438	22
25250.943359375	688.604736328125	22
26184.7890625	2113.55126953125	22
28726.185546875	362.6676330566406	22
29915.181640625	2144.783203125	22
22235.634765625	1976.4652099609375	23
25243.025390625	407.0091552734375	23
25245.48046875	322.1905822753906	23
25249.087890625	790.0437622070312	23
26606.728515625	1998.135986328125	23
29694.2578125	1992.56640625	23
32760.134765625	245.5063018798828	23
23236.919921875	2006.68310546875	24
23634.2421875	2085.96337890625	24
25242.5859375	399.7555847167969	24
25244.953125	611.549072265625	24
25248.76953125	713.404296875	24
25258.439453125	266.580810546875	24
25690.736328125	292.1615295410156	24
28710.392578125	2079.84130859375	24
31967.173828125	213.08023071289062	24
22839.62890625	2035.36962890625	25
24412.515625	201.66781616210938	25
25238.0	210.13783264160156	25
25240.615234375	374.09185791015625	25
25246.25	886.924560546875	25
25250.078125	413.1788330078125	25
25809.5625	2157.430419921875	25
26486.8828125	2030.1754150390625	25
26648.15234375	2082.107177734375	25
29085.1640625	233.9766845703125	25
29098.041015625	221.61553955078125	25
29178.58984375	1950.118408203125	25
29420.880859375	223.23861694335938	25
30436.689453125	247.89833068847656	25
30441.169921875	2031.7718505859375	25
33965.5234375	201.30426025390625	25
34898.27734375	210.3605194091797	25
34903.265625	1838.7662353515625	25
22591.052734375	1920.274658203125	26
25240.29296875	408.89068603515625	26
25242.572265625	229.04212951660156	26
25246.025390625	887.8233032226562	26
35560.51953125	1823.2108154296875	26
22172.8984375	2100.744140625	27
22922.69921875	2042.8636474609375	27
22993.275390625	937.7918701171875	27
25243.87890625	909.3718872070312	27
25247.775390625	420.68115234375	27
25924.76171875	2110.11767578125	27
28428.630859375	325.5027770996094	27
28843.416015625	206.8523712158203	27
34300.375	201.78208923339844	27
22875.0390625	201.93959045410156	28
22877.84765625	1930.9151611328125	28
25240.365234375	463.59600830078125	28
25245.58203125	903.9888305664062	28
25249.359375	263.1437683105469	28
26167.650390625	2157.78662109375	28
27446.87890625	211.22157287597656	28
27450.5234375	2099.88916015625	28
27455.611328125	1953.8558349609375	28
27825.36328125	269.6357727050781	28
27828.564453125	1952.2724609375	28
29377.048828125	217.1354217529297	28
29823.060546875	249.7654266357422	28
29827.0234375	2085.256103515625	28
30144.76171875	221.38282775878906	28
30187.767578125	206.91665649414062	28
30516.384765625	205.35386657714844	28
30520.232421875	2104.310546875	28
30702.294921875	2185.70263671875	28
31369.69921875	214.41732788085938	28
33238.984375	342.7923583984375	28
33765.2265625	222.7279510498047	28
34128.12890625	241.02801513671875	28
34359.36328125	1780.640625	28
25237.681640625	251.49343872070312	29
25244.578125	835.0590209960938	29
25248.36328125	427.9040832519531	29
25981.025390625	2124.083740234375	29
26517.744140625	2054.850830078125	29
28158.78125	273.98681640625	29
29108.115234375	207.06394958496094	29
29960.953125	2127.053955078125	29
30644.248046875	318.8790283203125	29
30648.734375	1929.1334228515625	29
33829.39453125	244.78163146972656	29
25237.37109375	224.30389404296875	30
25244.29296875	799.883056640625	30
25248.142578125	599.580078125	30
26088.66015625	2104.694091796875	30
26452.75	2094.884033203125	30
29044.763671875	220.47438049316406	30
25239.443359375	410.47637939453125	31
25242.3515625	563.4027099609375	31
25246.115234375	659.1038818359375	31
26399.685546875	1768.765625	31
26403.689453125	291.1148986816406	31
27443.87890625	1981.8074951171875	31
29718.58984375	1768.4295654296875	31
29841.173828125	214.3026123046875	31
30180.5546875	2098.020263671875	31
30655.65234375	208.1815948486328	31
32708.57421875	229.35679626464844	31
33438.265625	271.9363708496094	31
33451.1953125	227.3060302734375	31
20297.380859375	414.6337890625	32
20299.849609375	1421.56787109375	32
21984.9921875	2098.376953125	32
23417.6875	205.81515502929688	32
24482.970703125	1936.28369140625	32
25240.158203125	329.7482604980469	32
25242.4609375	581.8746948242188	32
25246.19921875	741.8158569335938	32
25262.10546875	2093.359619140625	32
25575.94140625	2177.540771484375	32
26396.4375	2037.53125	32
27213.388671875	262.6611328125	32
27744.87890625	230.9095001220703	32
27748.90234375	1898.440673828125	32
27761.931640625	306.28466796875	32
28534.66015625	2058.05126953125	32
29558.728515625	267.5492248535156	32
29561.953125	848.1634521484375	32
29566.072265625	1484.091064453125	32
29572.75	400.8450012207031	32
29577.01171875	260.4944152832031	32
29794.484375	230.21229553222656	32
30028.21484375	1847.907470703125	32
31601.6875	2052.185302734375	32
32646.552734375	212.18963623046875	32
39472.67578125	1374.857666015625	32
25241.37109375	314.6098937988281	33
25243.65625	679.34716796875	33
25247.39453125	583.0531616210938	33
26523.6484375	2051.793701171875	33
27108.564453125	2128.17041015625	33
28698.205078125	219.82643127441406	33
28701.740234375	2101.89892578125	33
29163.80859375	212.44943237304688	33
30951.578125	2153.39013671875	33
30997.47265625	2187.39794921875	33
32298.498046875	243.57992553710938	33
34943.89453125	211.22164916992188	33
34957.59375	242.32447814941406	33
35016.03515625	256.1038818359375	33
23264.017578125	2096.6630859375	34
25241.13671875	466.72088623046875	34
25243.87109375	524.4215087890625	34
25247.474609375	776.5940551757812	34
25251.443359375	214.37588500976562	34
26611.935546875	2021.95654296875	34
29394.4296875	233.9158172607422	34
30812.525390625	2052.340087890625	34
31229.845703125	2072.236328125	34
31746.873046875	2154.6884765625	34
32525.65234375	227.19961547851562	34
32529.890625	2075.26513671875	34
34625.35546875	218.8258819580078	34
34631.18359375	295.4788513183594	34
34637.88671875	241.0025177001953	34
34645.515625	208.4636993408203	34
35738.33984375	245.5595245361328	34
36655.29296875	201.67706298828125	34
22479.107421875	2086.0439453125	35
25235.759765625	226.51991271972656	35
25245.189453125	930.7246704101562	35
25249.00390625	528.2059936523438	35
29827.689453125	2188.796142578125	35
30261.587890625	2146.40185546875	35
30621.37109375	2100.447021484375	35
30838.318359375	2025.164794921875	35
31237.087890625	214.70074462890625	35
31241.2421875	1993.9945068359375	35
33203.6796875	212.40280151367188	35
33216.72265625	271.53729248046875	35
33992.078125	418.6087646484375	35
34247.3671875	1939.233154296875	35
34672.046875	206.26272583007812	35
34985.48828125	221.6195068359375	35
35056.98046875	397.7060241699219	35
23217.5390625	213.59451293945312	36
23220.146484375	1941.301513671875	36
24284.044921875	1867.9317626953125	36
25128.8671875	221.45068359375	36
25238.900390625	234.3739776611328	36
25241.34375	271.3044128417969	36
25246.71875	1002.8713989257812	36
25250.54296875	380.58880615234375	36
25590.259765625	1813.8662109375	36
27145.8515625	2141.3994140625	36
29941.53125	209.37710571289062	36
30680.779296875	244.81024169921875	36
30687.671875	1001.2726440429688	36
30710.83203125	226.66043090820312	36
30862.544921875	298.4200744628906	36
30867.81640625	517.4976196289062	36
30871.873046875	935.100830078125	36
30875.900390625	554.7109985351562	36
30881.298828125	246.10528564453125	36
22121.189453125	2096.6123046875	37
23177.26171875	2040.2117919921875	37
24200.869140625	1912.3741455078125	37
25241.970703125	292.4508972167969	37
25247.681640625	903.5552978515625	37
25251.099609375	298.2437438964844	37
25800.087890625	465.5685119628906	37
25803.84765625	1544.2620849609375	37
26287.03125	211.92112731933594	37
26364.810546875	1962.694580078125	37
27846.580078125	226.1286163330078	37
27851.205078125	390.3760986328125	37
27856.810546875	1885.50146484375	37
27862.119140625	337.00897216796875	37
27866.53515625	266.7884216308594	37
27871.310546875	249.6520233154297	37
27951.556640625	214.06271362304688	37
27956.25	375.64276123046875	37
27960.607421875	701.3409423828125	37
27964.01171875	1383.918212890625	37
27967.37109375	1027.20361328125	37
27971.515625	259.5229797363281	37
29025.6953125	222.43492126464844	37
30521.2421875	1993.8084716796875	37
31167.69140625	223.97691345214844	37
31494.66796875	239.81190490722656	37
33984.34765625	211.98231506347656	37
35763.7578125	1817.0098876953125	37
24390.91796875	2001.2113037109375	38
25079.400390625	447.2547302246094	38
25082.64453125	1989.438232421875	38
25243.607421875	424.20538330078125	38
25248.654296875	978.1361083984375	38
25252.5	252.6310577392578	38
27396.513671875	2032.6644287109375	38
29789.669921875	200.44020080566406	38
30034.59375	2120.29541015625	38
30965.029296875	2065.485595703125	38
33764.4140625	242.92599487304688	38
34421.1953125	343.4701232910156	38
34426.9765625	256.0392761230469	38
22966.490234375	1954.974853515625	39
23387.4921875	2155.7666015625	39
25245.517578125	339.7457275390625	39
25247.841796875	647.8458251953125	39
25251.62890625	671.7379760742188	39
25426.765625	204.6424102783203	39
26713.73046875	2079.63037109375	39
28578.470703125	252.04647827148438	39
29479.904296875	218.88343811035156	39
30088.33984375	2263.1357421875	39
30493.814453125	2054.097412109375	39
31602.443359375	272.7051696777344	39
31606.45703125	2046.5384521484375	39
22328.6640625	220.83888244628906	40
22331.583984375	1912.5657958984375	40
23485.287109375	2058.817138671875	40
23575.30078125	201.5615234375	40
24584.62109375	1959.9755859375	40
25242.755859375	321.2180480957031	40
25247.23046875	211.27964782714844	40
25249.5859375	811.9225463867188	40
25253.45703125	639.6693725585938	40
25262.48828125	218.19020080566406	40
26489.69140625	227.10548400878906	40
26495.806640625	230.14617919921875	40
26499.748046875	1836.113037109375	40
26506.822265625	200.0053253173828	40
26661.93359375	286.7663269042969	40
26664.880859375	233.66184997558594	40
28925.322265625	2179.42236328125	40
29180.990234375	223.6953582763672	40
29185.7734375	228.84768676757812	40
30332.87890625	2071.88623046875	40
31821.859375	2053.408935546875	40
31841.599609375	2228.290771484375	40
32181.65234375	201.4372100830078	40
33381.92578125	213.4434814453125	40
33554.265625	317.352294921875	40
33560.0625	255.4980010986328	40
36720.52734375	204.36236572265625	40
38954.953125	213.5347900390625	40
22880.576171875	2029.837890625	41
22968.67578125	2106.587158203125	41
24688.6484375	234.25982666015625	41
24694.21484375	205.06837463378906	41
24741.51953125	248.65740966796875	41
24745.947265625	267.4335021972656	41
25248.220703125	401.6078796386719	41
25251.0625	612.66845703125	41
25254.748046875	636.814697265625	41
26047.759765625	2174.007080078125	41
28580.626953125	231.4705810546875	41
30175.087890625	2076.50927734375	41
30640.73828125	222.4412841796875	41
30643.89453125	696.636962890625	41
30648.068359375	1517.8258056640625	41
30654.58984375	439.5572814941406	41
30792.955078125	2032.387451171875	41
31639.9296875	462.7519226074219	41
31644.8828125	1790.545654296875	41
31899.0859375	2146.17333984375	41
34390.2265625	277.8073425292969	41
34400.7109375	243.28408813476562	41
34888.31640625	200.37001037597656	41
36109.3046875	226.77098083496094	41
36133.33203125	230.98838806152344	41
23150.826171875	1945.5975341796875	42
25046.76171875	207.37652587890625	42
25081.77734375	239.78579711914062	42
25251.365234375	363.351806640625	42
25253.708984375	656.4833374023438	42
25257.375	747.4232177734375	42
26612.34375	2069.397705078125	42
30515.53515625	2158.841552734375	42
31420.619140625	2076.617919921875	42
33942.37890625	206.92308044433594	42
33947.2109375	287.6929626464844	42
35473.1484375	220.54412841796875	42
38338.046875	236.03604125976562	42
38343.6484375	1715.859375	42
22555.0625	2038.793701171875	43
25252.30859375	375.4298400878906	43
25257.56640625	844.3590698242188	43
25261.578125	247.431640625	43
30547.1953125	200.88531494140625	43
30562.40234375	202.97930908203125	43
31584.552734375	2011.8052978515625	43
37234.95703125	1561.6002197265625	43
23973.431640625	223.07891845703125	44
23976.001953125	1911.59375	44
24864.046875	228.0064239501953	44
25254.009765625	362.655029296875	44
25256.373046875	746.6948852539062	44
25260.169921875	710.0663452148438	44
29080.748046875	337.1792907714844	44
29084.873046875	1889.824951171875	44
39372.578125	202.17135620117188	44
25252.65625	519.289306640625	45
25255.173828125	427.2882385253906	45
25258.84765625	787.8419189453125	45
29872.025390625	241.4565887451172	45
29875.19921875	1417.091796875	45
29880.638671875	659.6961669921875	45
33172.04296875	200.96221923828125	45
25248.2109375	257.6258544921875	46
25255.9140625	955.4728393554688	46
25259.720703125	377.6739501953125	46
26060.009765625	2107.91845703125	46
26397.8671875	2110.33203125	46
27923.556640625	2191.02587890625	46
29558.1875	2119.94384765625	46
31595.48046875	2026.690673828125	46
33023.44140625	206.18795776367188	46
33092.21875	288.56756591796875	46
33537.921875	205.17620849609375	46
35813.046875	206.26548767089844	46
35818.94921875	247.6600341796875	46
25254.642578125	822.2373657226562	47
25258.4375	602.6380615234375	47
26316.208984375	2071.106689453125	47
28783.62890625	214.10069274902344	47
31201.77734375	214.37884521484375	47
25250.212890625	395.0189514160156	48
25252.791015625	425.4834289550781	48
25256.46484375	880.8574829101562	48
25260.17578125	232.45596313476562	48
26910.83203125	469.9535217285156	48
26914.615234375	1901.4920654296875	48
29730.427734375	211.85105895996094	48
29734.0	2152.25	48
30361.521484375	267.31622314453125	48
30364.228515625	698.5056762695312	48
30368.892578125	1603.5487060546875	48
31000.177734375	2104.719970703125	48
34292.9765625	222.63995361328125	48
35201.75	278.1204528808594	48
35207.65234375	327.7476501464844	48
35213.6015625	263.91302490234375	48
23705.689453125	2085.945068359375	49
25249.369140625	489.71063232421875	49
25252.203125	547.0154418945312	49
25255.91796875	710.5953369140625	49
25754.4296875	210.4888153076172	49
25758.09765625	244.41259765625	49
26025.130859375	2096.374755859375	49
27482.94921875	2136.94140625	49
28157.96484375	226.39706420898438	49
28229.2265625	277.7373352050781	49
29818.802734375	231.51364135742188	49
29822.630859375	2074.70458984375	49
30296.93359375	260.723388671875	49
30795.970703125	245.10084533691406	49
30799.13671875	1320.9986572265625	49
30804.369140625	781.5198974609375	49
34386.953125	215.14236450195312	49
22322.8515625	2097.66455078125	50
24197.646484375	1974.227294921875	50
25248.646484375	423.6004638671875	50
25253.7109375	1070.39306640625	50
25257.568359375	317.1560974121094	50
26531.642578125	222.42115783691406	50
30366.98046875	2135.36083984375	50
30562.46875	2208.0048828125	50
34105.8359375	275.3091125488281	50
34111.8671875	219.7610321044922	50
34120.59765625	211.10177612304688	50
25248.67578125	428.715576171875	51
25251.265625	429.06597900390625	51
25254.904296875	784.0728759765625	51
29790.076171875	2028.6068115234375	51
30514.85546875	2167.391357421875	51
39842.21875	217.5796356201172	51
22961.333984375	1996.4072265625	52
24621.78125	467.8439025878906	52
24624.873046875	694.79833984375	52
24629.267578125	566.3825073242188	52
25251.37109375	862.7640991210938	52
25255.1640625	532.4716796875	52
28579.0859375	223.87045288085938	52
31249.166015625	2148.021728515625	52
31727.189453125	366.0920715332031	52
31732.078125	1990.2335205078125	52
35612.32421875	217.21524047851562	52
35617.4921875	405.56109619140625	52
35623.28125	371.1799621582031	52
23975.78125	1131.9918212890625	53
24125.478515625	337.02484130859375	53
24128.287109375	735.6984252929688	53
24130.931640625	659.5796508789062	53
24137.142578125	226.40635681152344	53
25247.27734375	348.8155822753906	53
25250.12109375	542.8837890625	53
25253.8359375	704.8389892578125	53
25600.248046875	2057.16455078125	53
25619.681640625	2073.150146484375	53
25997.271484375	2024.02001953125	53
27312.087890625	2119.166259765625	53
27740.44140625	2072.02099609375	53
28067.46484375	210.10943603515625	53
28082.033203125	312.1111145019531	53
28528.70703125	205.09439086914062	53
28538.634765625	202.21072387695312	53
28543.810546875	260.2891540527344	53
28548.900390625	229.52569580078125	53
28552.294921875	2028.766357421875	53
30249.51171875	2192.21435546875	53
31567.41015625	2076.989990234375	53
35446.15234375	208.51123046875	53
24159.373046875	1882.654541015625	54
25245.90625	408.6175842285156	54
25251.466796875	1015.1200561523438	54
25255.3125	277.898193359375	54
25969.1796875	2177.7548828125	54
27961.7421875	1958.412109375	54
22303.625	2062.561279296875	55
25246.982421875	436.26251220703125	55
25252.271484375	887.9732055664062	55
25256.10546875	313.19677734375	55
26337.97265625	235.70323181152344	55
26340.962890625	1986.9796142578125	55
22565.611328125	2039.9930419921875	56
23389.033203125	1992.3729248046875	56
25247.2109375	288.6135559082031	56
25249.5703125	746.6746826171875	56
25253.439453125	681.4690551757812	56
25582.4765625	2003.447265625	56
28023.712890625	1945.8873291015625	56
28041.25	251.11509704589844	56
29108.94921875	200.99334716796875	56
30321.96484375	213.89724731445312	56
30325.810546875	2061.873779296875	56
30574.861328125	2141.8173828125	56
30755.447265625	445.3312072753906	56
30760.0625	1779.6439208984375	56
31194.416015625	214.8312225341797	56
31198.3984375	2086.00341796875	56
32178.599609375	2108.4765625	56
34393.984375	227.65542602539062	56
34490.78515625	207.16348266601562	56
34514.62109375	238.48936462402344	56
34523.13671875	289.4206237792969	56
35102.29296875	202.7902069091797	56
35484.96484375	230.78460693359375	56
35492.15234375	207.62950134277344	56
21694.189453125	3437.940673828125	57
22980.46875	2038.96826171875	57
23134.01171875	2046.342529296875	57
23201.86328125	1927.9735107421875	57
23273.7265625	210.18341064453125	57
23289.490234375	236.3380889892578	57
23338.13671875	238.62828063964844	57
23340.826171875	1885.4647216796875	57
24978.5546875	1700.5130615234375	57
25013.203125	287.36968994140625	57
25019.072265625	230.9993896484375	57
25023.0078125	244.216064453125	57
25246.322265625	424.951904296875	57
25249.224609375	575.7261352539062	57
25252.98046875	759.9966430664062	57
25592.447265625	2104.20458984375	57
26651.90625	2059.9306640625	57
27126.552734375	360.3378601074219	57
27768.3046875	215.15322875976562	57
27956.103515625	2011.6551513671875	57
29377.423828125	211.11526489257812	57
29515.609375	466.73809814453125	57
29519.017578125	1371.1661376953125	57
29524.068359375	917.2862548828125	57
30752.986328125	268.077392578125	57
30757.66796875	2035.2313232421875	57
31232.11328125	355.2070617675781	57
31527.548828125	204.89764404296875	57
31531.57421875	2048.666015625	57
31868.611328125	452.0506591796875	57
31873.521484375	1973.911865234375	57
33834.01171875	1940.912841796875	57
34976.77734375	247.84051513671875	57
35558.4921875	234.475341796875	57
35572.0859375	238.83383178710938	57
21988.16796875	2116.191162109375	58
25239.953125	229.16517639160156	58
25246.630859375	316.66485595703125	58
25248.974609375	586.0032958984375	58
25252.705078125	681.1261596679688	58
29695.623046875	2145.094970703125	58
29905.75	2150.20703125	58
31450.427734375	2047.225830078125	58
32122.798828125	2098.484130859375	58
33147.27734375	283.1997985839844	58
33354.52734375	213.46389770507812	58
33359.05859375	240.33261108398438	58
33376.7734375	205.7396697998047	58
33391.98828125	217.47064208984375	58
35514.5	245.35292053222656	58
35521.48828125	203.76060485839844	58
36560.23046875	434.8520812988281	58
21750.755859375	224.52781677246094	59
21753.009765625	2006.46533203125	59
22976.580078125	232.49307250976562	59
22979.91796875	211.97354125976562	59
23453.0390625	2016.46337890625	59
24954.24609375	2096.966064453125	59
25245.400390625	415.40289306640625	59
25247.615234375	288.74188232421875	59
25251.13671875	821.1493530273438	59
25254.6953125	243.15150451660156	59
26546.41015625	2041.0555419921875	59
27376.3203125	251.85536193847656	59
27755.310546875	2215.23046875	59
28666.359375	261.33551025390625	59
28670.087890625	2025.88671875	59
28769.515625	2130.3388671875	59
28835.57421875	212.28636169433594	59
29493.28515625	270.732421875	59
29497.50390625	2014.938720703125	59
30227.337890625	2197.394775390625	59
30846.212890625	1813.3450927734375	59
31614.5625	226.57862854003906	59
35366.4375	2937.44189453125	59
37184.67578125	204.810302734375	59
23567.86328125	2012.201904296875	60
25249.16796875	857.526611328125	60
25253.046875	552.6419677734375	60
28574.900390625	2178.225830078125	60
28842.244140625	215.82437133789062	60
29372.1796875	2222.89697265625	60
29380.2109375	230.6212158203125	60
31281.6015625	357.5356750488281	60
31286.376953125	1960.2823486328125	60
31556.146484375	200.3697052001953	60
33052.2890625	349.5993957519531	60
35279.57421875	1838.56103515625	60
35535.9921875	312.1809997558594	60
21642.42578125	2007.285888671875	61
25245.220703125	437.7442932128906	61
25247.724609375	383.807373046875	61
25251.23046875	897.8514404296875	61
24316.21875	2008.802001953125	62
25241.4921875	208.3900909423828	62
25248.345703125	830.8028564453125	62
25252.193359375	550.7205810546875	62
29938.78515625	2194.050537109375	62
30843.921875	232.631591796875	62
30847.72265625	2098.09765625	62
34649.39453125	211.4983367919922	62
34654.89453125	246.62271118164062	62
34745.4296875	297.8831787109375	62
24318.263671875	1932.5965576171875	63
25248.162109375	922.7069702148438	63
25252.123046875	437.83795166015625	63
26416.271484375	223.88351440429688	63
28580.24609375	210.50245666503906	63
29408.529296875	240.48915100097656	63
29412.109375	2038.83642578125	63
29884.24609375	2104.66259765625	63
30838.896484375	2205.427734375	63
31010.041015625	1698.1171875	63
32935.55078125	227.61257934570312	63
34483.3515625	220.37234497070312	63
34488.9921875	242.70907592773438	63
34502.3203125	240.65525817871094	63
36744.9609375	230.7206268310547	63
36751.0703125	981.4059448242188	63
24203.71484375	1957.726318359375	64
25244.328125	342.6023254394531	64
25246.685546875	705.5707397460938	64
25250.44140625	615.3668212890625	64
30037.98828125	2149.03564453125	64
30827.224609375	2085.9580078125	64
32900.8359375	1928.192138671875	64
33662.0703125	222.5946044921875	64
39087.0546875	259.6575927734375	64
25240.822265625	206.939697265625	65
25243.46875	357.9617614746094	65
25248.951171875	969.8130493164062	65
25252.6796875	249.14749145507812	65
25835.947265625	1765.4971923828125	65
28169.287109375	202.100830078125	65
23700.42578125	1956.9573974609375	66
23744.71875	2030.8765869140625	66
25249.54296875	943.3485107421875	66
25253.3671875	548.1082153320312	66
25738.986328125	201.21377563476562	66
25748.7890625	212.9135284423828	66
25752.64453125	389.8755187988281	66
29025.37109375	2141.11328125	66
30625.16015625	350.81207275390625	66
30629.849609375	1965.165771484375	66
31321.091796875	2100.842529296875	66
32304.931640625	238.88967895507812	66
32317.107421875	221.47361755371094	66
34172.8359375	262.3798522949219	66
22425.359375	1994.592041015625	67
23936.30859375	251.89334106445312	67
25247.78125	383.71514892578125	67
25250.11328125	622.5491333007812	67
25253.8125	702.4287719726562	67
28332.494140625	2228.414306640625	67
22529.296875	1985.14404296875	68
23260.18359375	1991.585205078125	68
25245.876953125	303.01312255859375	68
25248.19921875	211.9254150390625	68
25253.5390625	959.8101806640625	68
25257.359375	328.48162841796875	68
26076.955078125	2186.673095703125	68
27974.052734375	2087.56005859375	68
28759.408203125	241.96731567382812	68
28763.82421875	275.1488037109375	68
30528.654296875	236.55223083496094	68
30532.890625	225.49517822265625	68
31275.30078125	2165.528564453125	68
31348.1640625	2001.547607421875	68
31440.677734375	2076.95068359375	68
31565.681640625	2083.373046875	68
35187.546875	434.97357177734375	68
35194.2890625	216.74656677246094	68
35622.44140625	227.9156951904297	68
35784.55859375	208.31883239746094	68
35845.0390625	233.11001586914062	68
39923.07421875	205.06146240234375	68
23306.537109375	1956.4384765625	69
25250.98828125	346.9920654296875	69
25253.599609375	477.1518859863281	69
25257.140625	683.4301147460938	69
25294.15234375	219.91099548339844	69
27706.9609375	204.7355194091797	69
27710.6015625	1983.1866455078125	69
29027.923828125	2077.93408203125	69
31090.689453125	2043.2628173828125	69
32671.01953125	436.55413818359375	69
22613.333984375	2031.482421875	70
22853.6953125	2146.675048828125	70
22990.734375	2109.64892578125	70
23882.94140625	1939.3043212890625	70
24696.2734375	202.07730102539062	70
25044.36328125	218.37313842773438	70
25249.08203125	277.2837829589844	70
25251.69140625	358.9435119628906	70
25257.189453125	870.8766479492188	70
25261.01171875	251.67677307128906	70
29908.251953125	2294.5361328125	70
29947.2578125	2153.934814453125	70
30059.53515625	2035.3436279296875	70
30318.13671875	202.61978149414062	70
30322.19921875	2138.402587890625	70
31382.705078125	2145.3173828125	70
33326.3359375	290.4875793457031	70
33333.6953125	227.4062042236328	70
33339.0234375	207.30294799804688	70
33579.2734375	265.56982421875	70
33977.74609375	255.68197631835938	70
34274.5	226.64431762695312	70
34280.921875	316.2708435058594	70
35833.8359375	228.62477111816406	70
23006.275390625	2099.93701171875	71
24438.40625	200.82342529296875	71
25025.0	2182.8134765625	71
25252.666015625	370.6996154785156	71
25255.298828125	485.1519470214844	71
25258.91015625	861.818359375	71
26709.474609375	2081.547119140625	71
27172.744140625	234.42930603027344	71
29333.771484375	206.3291473388672	71
22003.70703125	234.61712646484375	72
22006.060546875	2026.8076171875	72
23399.599609375	204.02279663085938	72
25249.630859375	261.9372253417969	72
25252.0625	233.54940795898438	72
25257.419921875	992.9827880859375	72
25261.166015625	361.45062255859375	72
28213.509765625	2081.75732421875	72
29416.3828125	471.6941833496094	72
29420.833984375	1909.11279296875	72
30594.701171875	224.79148864746094	72
30836.326171875	2140.54345703125	72
31533.294921875	256.6642761230469	72
32620.50390625	260.9310302734375	72
34325.3671875	203.7224578857422	72
23009.53125	2171.492919921875	73
24705.96875	238.36181640625	73
25253.83984375	411.97698974609375	73
25256.15625	649.1071166992188	73
25259.8515625	677.778564453125	73
27337.318359375	2223.169921875	73
30224.759765625	237.113037109375	73
30231.92578125	221.9858856201172	73
30244.48828125	2142.39453125	73
31477.685546875	2069.43310546875	73
33664.6171875	318.8484802246094	73
35652.00390625	209.15591430664062	73
25252.728515625	446.1141052246094	74
25258.021484375	990.0667114257812	74
25261.97265625	294.75823974609375	74
28478.310546875	2093.004150390625	74
29379.158203125	219.3079071044922	74
29703.861328125	2164.77978515625	74
30441.080078125	1152.435546875	74
30444.107421875	1314.0242919921875	74
30690.73046875	2221.22412109375	74
32836.48046875	279.37579345703125	74
32843.35546875	285.5470886230469	74
33134.65625	376.1592712402344	74
33139.90234375	1807.218994140625	74
34084.921875	300.2236633300781	74
34089.98828125	390.052001953125	74
34095.93359375	216.89334106445312	74
34170.4375	236.92745971679688	74
34179.77734375	218.1335906982422	74
34253.9921875	204.29971313476562	74
37202.3828125	204.0531005859375	74
38304.94140625	204.57421875	74
38312.0234375	212.44705200195312	74
38367.60546875	211.70437622070312	74
22934.958984375	2003.247314453125	75
23123.65625	2076.6064453125	75
24620.013671875	350.736572265625	75
24623.474609375	233.38446044921875	75
25247.11328125	238.73902893066406	75
25253.978515625	257.7801208496094	75
25256.423828125	813.3173828125	75
25260.240234375	633.9841918945312	75
26889.05859375	306.0654296875	75
26893.296875	1724.787841796875	75
26897.46484375	274.1106872558594	75
26900.900390625	205.69073486328125	75
27052.046875	215.53167724609375	75
27055.048828125	354.7600402832031	75
27057.8515625	421.3123779296875	75
27060.708984375	316.0385437011719	75
27063.607421875	243.3468017578125	75
29793.857421875	224.8594512939453	75
30473.75390625	1674.80810546875	75
30564.294921875	2060.630126953125	75
30742.375	2111.838623046875	75
31953.4296875	2062.708740234375	75
34637.31640625	229.21644592285156	75
36325.99609375	250.8379669189453	75
36332.08984375	273.1317443847656	75
21322.283203125	2036.9959716796875	76
21846.3515625	2086.85400390625	76
22812.7734375	1940.0303955078125	76
23427.68359375	2015.1419677734375	76
25253.4609375	381.85308837890625	76
25256.17578125	573.758544921875	76
25259.8203125	678.5173950195312	76
25294.044921875	310.1592102050781	76
26081.6171875	2143.019287109375	76
28673.767578125	2241.77880859375	76
28848.87890625	331.718017578125	76
29153.916015625	2058.46533203125	76
30554.9921875	2209.702392578125	76
32029.603515625	595.531005859375	76
32034.59765625	1752.2657470703125	76
32454.978515625	223.66514587402344	76
33893.515625	208.04556274414062	76
34064.43359375	244.25338745117188	76
34072.2890625	251.0498504638672	76
25254.943359375	377.79486083984375	77
25260.408203125	896.7880249023438	77
25422.322265625	2061.86572265625	77
27602.513671875	259.4771423339844	77
27626.671875	2094.8623046875	77
27763.82421875	250.14283752441406	77
29923.49609375	352.8235168457031	77
29927.8125	1998.9451904296875	77
31896.876953125	2048.826171875	77
34050.49609375	211.3482208251953	77
34067.2421875	283.339599609375	77
34074.62109375	305.47393798828125	77
36346.61328125	209.6090850830078	77
22259.52734375	2101.470458984375	78
23714.689453125	208.72821044921875	78
25252.9375	236.9896697998047	78
25255.4140625	270.008056640625	78
25260.7421875	992.3209228515625	78
25264.517578125	368.8107604980469	78
26019.75390625	2029.57861328125	78
26319.396484375	1993.7381591796875	78
28607.822265625	2065.13037109375	78
28690.650390625	209.6669464111328	78
28696.03125	262.0869445800781	78
28994.12109375	380.10931396484375	78
29610.962890625	232.65614318847656	78
29614.876953125	2156.1396484375	78
29848.8515625	302.25244140625	78
29852.46484375	2109.693603515625	78
29975.130859375	2080.6015625	78
30346.29296875	2165.34033203125	78
31310.037109375	2040.91259765625	78
33070.37109375	200.2140350341797	78
33675.40625	403.5865173339844	78
33808.72265625	201.63182067871094	78
34995.54296875	278.8104248046875	78
21932.4921875	2108.92431640625	79
22253.2265625	2101.835205078125	79
22420.2890625	2140.10498046875	79
23467.890625	1896.8089599609375	79
23492.439453125	1885.864990234375	79
23867.64453125	266.7183532714844	79
23934.771484375	228.39581298828125	79
25257.29296875	413.337158203125	79
25260.103515625	531.67236328125	79
25263.671875	732.3157958984375	79
26503.89453125	2192.970458984375	79
26985.712890625	218.68234252929688	79
26991.609375	1000.8483276367188	79
27142.7578125	382.37506103515625	79
27147.115234375	967.0741577148438	79
27150.533203125	921.6866455078125	79
27154.7421875	302.9696350097656	79
27258.873046875	2170.538330078125	79
28709.455078125	2147.305908203125	79
28931.439453125	2017.11279296875	79
29206.544921875	217.54017639160156	79
29210.2578125	2215.28125	79
29616.11328125	2325.42626953125	79
29624.59765625	210.5118408203125	79
29780.73828125	2288.10400390625	79
29966.19921875	2059.78662109375	79
30027.44921875	236.024169921875	79
30865.1328125	2193.712646484375	79
30899.681640625	322.3478698730469	79
30904.357421875	2020.410400390625	79
31175.53515625	2197.74072265625	79
32002.318359375	2060.3671875	79
32273.005859375	224.86343383789062	79
32278.03515625	258.71038818359375	79
32474.826171875	203.12283325195312	79
33233.78515625	227.78233337402344	79
33696.07421875	230.60086059570312	79
34367.8828125	208.48402404785156	79
34543.1484375	282.4780578613281	79
35067.47265625	243.3760528564453	79
25259.048828125	302.1525573730469	80
25261.439453125	808.3541870117188	80
25265.259765625	577.146728515625	80
27630.41796875	2133.955810546875	80
29038.0078125	277.8443603515625	80
29041.576171875	2112.95263671875	80
30569.640625	260.08251953125	80
30590.611328125	231.15309143066406	80
32262.037109375	279.1365966796875	80
32270.4921875	214.3741455078125	80
21891.099609375	2095.166259765625	81
22305.66796875	202.3786163330078	81
22309.8203125	1119.609130859375	81
22313.84765625	231.195068359375	81
22438.037109375	242.30352783203125	81
22441.31640625	361.76348876953125	81
22443.80078125	941.7608032226562	81
22446.228515625	644.2345581054688	81
22449.431640625	205.71913146972656	81
23067.5546875	215.85067749023438	81
23277.05078125	1658.5499267578125	81
23280.703125	248.7589569091797	81
25254.998046875	235.746337890625	81
25257.546875	289.30316162109375	81
25262.984375	893.0806274414062	81
25266.916015625	301.1593017578125	81
27104.05859375	489.2334289550781	81
27107.7265625	2514.78515625	81
30883.26171875	308.47869873046875	81
30887.115234375	2024.1044921875	81
30948.466796875	2098.536376953125	81
31077.080078125	2193.49609375	81
31678.47265625	2169.09765625	81
34685.8671875	268.7531433105469	81
35072.84765625	258.11773681640625	81
35118.9375	306.5563659667969	81
35164.95703125	319.2347717285156	81
35172.32421875	292.77813720703125	81
35416.65625	255.1630096435547	81
35420.890625	463.12103271484375	81
35425.5859375	739.7954711914062	81
35431.56640625	763.8479614257812	81
35438.5625	866.9248657226562	81
35447.44921875	503.8294372558594	81
25252.7734375	211.93966674804688	82
25262.1953125	863.60791015625	82
25266.009765625	488.13446044921875	82
22384.71875	2073.69287109375	83
23629.369140625	2201.2255859375	83
25259.71875	447.6603088378906	83
25262.30859375	403.88848876953125	83
25265.87109375	717.752685546875	83
25693.927734375	327.002685546875	83
26402.236328125	2111.8662109375	83
27529.623046875	2083.4755859375	83
29266.19921875	276.5867919921875	83
29270.619140625	1993.7816162109375	83
30443.21484375	449.85150146484375	83
30447.927734375	1882.0047607421875	83
30623.9296875	223.4315185546875	83
32754.0625	212.20530700683594	83
34227.0625	304.6991271972656	83
22427.458984375	2076.45947265625	84
22840.20703125	2110.997802734375	84
23720.142578125	1896.8778076171875	84
23995.84375	209.69070434570312	84
24522.26953125	201.77793884277344	84
24941.1953125	2155.5029296875	84
25256.99609375	218.75143432617188	84
25264.525390625	997.4991455078125	84
25268.447265625	481.24530029296875	84
25672.40625	233.66371154785156	84
25697.07421875	244.38418579101562	84
26919.921875	1007.6961669921875	84
26924.025390625	1039.26416015625	84
27306.15234375	2160.2890625	84
28713.21875	2163.404052734375	84
28746.736328125	2165.552001953125	84
29311.091796875	2063.7373046875	84
29364.978515625	2071.498291015625	84
30195.63671875	293.12115478515625	84
30420.658203125	291.8345947265625	84
30434.890625	248.1614227294922	84
31643.171875	2053.786376953125	84
32543.6171875	277.61737060546875	84
32774.1640625	224.01834106445312	84
35575.671875	291.015625	84
38425.59765625	3087.071533203125	84
22561.412109375	2016.7086181640625	85
24163.904296875	237.52139282226562	85
25260.083984375	278.44659423828125	85
25262.423828125	881.374755859375	85
25266.2734375	700.2965698242188	85
26782.5	2072.678466796875	85
27230.779296875	2149.52783203125	85
27298.01953125	2158.0263671875	85
28580.623046875	201.90162658691406	85
28826.943359375	458.87548828125	85
28831.13671875	1605.3763427734375	85
29459.0	2069.423828125	85
29516.298828125	423.7591247558594	85
29714.111328125	229.93603515625	85
30349.421875	2057.03173828125	85
31363.388671875	2087.831298828125	85
31440.4453125	2075.33837890625	85
34142.36328125	376.7057189941406	85
34147.94921875	211.47740173339844	85
34269.3125	214.14414978027344	85
35638.5546875	281.1965637207031	85
35700.19921875	223.2396697998047	85
35766.390625	210.21324157714844	85
35789.87890625	225.58004760742188	85
23488.861328125	1986.831787109375	86
23952.4609375	1929.4278564453125	86
25258.173828125	335.9845886230469	86
25260.533203125	693.5928344726562	86
25264.427734375	597.6991577148438	86
25371.798828125	325.4013671875	86
25946.763671875	200.6946563720703	86
26908.71875	2134.943359375	86
27531.333984375	2065.8994140625	86
30028.353515625	2123.243896484375	86
30348.69140625	220.25125122070312	86
33368.4765625	205.90460205078125	86
23161.076171875	2057.12841796875	87
23470.591796875	1946.0323486328125	87
25007.650390625	219.45254516601562	87
25079.408203125	207.87661743164062	87
25260.53515625	772.3469848632812	87
25264.37109375	609.683837890625	87
25482.685546875	2135.44921875	87
27153.3671875	2097.29345703125	87
28134.146484375	210.91500854492188	87
29907.158203125	228.36331176757812	87
29913.7421875	2207.032958984375	87
30002.83984375	201.27723693847656	87
30060.517578125	218.7110595703125	87
31603.986328125	2100.8310546875	87
33438.3046875	206.38612365722656	87
35782.83984375	243.26646423339844	87
35868.9453125	214.84658813476562	87
25258.11328125	274.1142883300781	88
25260.494140625	767.6305541992188	88
25264.376953125	617.5720825195312	88
30056.181640625	2115.7763671875	88
33654.41796875	217.93856811523438	88
33661.01171875	225.776123046875	88
36164.02734375	375.39385986328125	88
36170.01953125	1561.2423095703125	88
24459.548828125	236.84323120117188	89
25255.4765625	411.43646240234375	89
25258.322265625	624.78125	89
25262.171875	695.0883178710938	89
26708.203125	2157.9189453125	89
22380.935546875	1994.9061279296875	90
23991.376953125	1935.7587890625	90
25254.482421875	347.0100402832031	90
25256.822265625	671.216552734375	90
25260.6171875	592.91162109375	90
26334.119140625	207.7021484375	90
33606.859375	1819.6578369140625	90
22237.30078125	208.83917236328125	91
25253.353515625	271.6014099121094	91
25256.201171875	596.7345581054688	91
25259.958984375	694.7097778320312	91
32019.6015625	1959.056640625	91
22915.2265625	208.17906188964844	92
22917.83203125	2014.4893798828125	92
22943.216796875	2039.447998046875	92
22999.318359375	2059.76806640625	92
24135.677734375	284.06243896484375	92
24138.619140625	1864.808837890625	92
24502.923828125	208.34896850585938	92
25252.619140625	438.11822509765625	92
25255.279296875	473.3488464355469	92
25258.83203125	742.5453491210938	92
26091.36328125	1451.990234375	92
26095.16015625	505.969970703125	92
26097.470703125	209.27809143066406	92
27037.779296875	2008.5828857421875	92
28217.720703125	354.2389831542969	92
28221.03125	2076.045166015625	92
29682.2578125	374.7205505371094	92
29685.908203125	2196.995361328125	92
30302.513671875	2183.649658203125	92
30407.296875	2149.277587890625	92
30684.537109375	2167.846435546875	92
31214.95703125	2279.217041015625	92
31235.107421875	220.62982177734375	92
33819.91015625	214.08377075195312	92
34179.4140625	204.20498657226562	92
34365.00390625	236.45294189453125	92
34920.51953125	267.5292663574219	92
21735.287109375	2166.057861328125	93
22027.40234375	244.89134216308594	93
22030.8515625	1342.6517333984375	93
22034.30859375	208.9468994140625	93
22053.49609375	2111.156005859375	93
22694.466796875	238.8354949951172	93
22696.890625	2049.294677734375	93
22812.5078125	2058.779296875	93
22862.068359375	1992.369873046875	93
22878.408203125	412.1574401855469	93
22880.76171875	637.6826171875	93
22883.126953125	497.3930358886719	93
23307.73046875	214.4655303955078	93
23450.2734375	1971.9619140625	93
23456.810546875	1850.5509033203125	93
23654.0390625	2065.496337890625	93
23717.10546875	612.70361328125	93
23720.501953125	1217.47802734375	93
23810.6796875	1957.00732421875	93
24086.65625	1907.7640380859375	93
24121.23828125	1937.90966796875	93
24215.1640625	1900.6505126953125	93
24290.337890625	2013.43310546875	93
24299.8828125	995.9918212890625	93
24456.818359375	231.9061737060547	93
24460.478515625	482.05462646484375	93
24463.5	871.4346313476562	93
24466.380859375	617.8132934570312	93
24469.681640625	252.08387756347656	93
24559.822265625	1831.919677734375	93
24630.076171875	230.37789916992188	93
24839.888671875	229.8770751953125	93
25179.32421875	1787.904296875	93
25236.49609375	2144.060791015625	93
25250.81640625	297.33251953125	93
25256.43359375	1001.835693359375	93
25260.283203125	367.76629638671875	93
25317.32421875	449.1240234375	93
25320.052734375	1154.506591796875	93
25324.130859375	1071.5592041015625	93
25550.8515625	2107.620361328125	93
25605.322265625	1705.1981201171875	93
25641.56640625	265.9290771484375	93
25671.86328125	249.18446350097656	93
25675.869140625	304.29534912109375	93
25780.279296875	231.96141052246094	93
26116.0390625	285.22576904296875	93
26124.875	377.3489990234375	93
26128.849609375	1893.345458984375	93
26134.91015625	255.62242126464844	93
26238.091796875	2198.122802734375	93
26285.197265625	286.0852355957031	93
26287.771484375	271.1084899902344	93
26290.44921875	234.9209442138672	93
26303.484375	1833.16162109375	93
26416.486328125	227.9727020263672	93
26558.984375	2009.107177734375	93
26583.0	2068.6015625	93
26824.70703125	2213.743408203125	93
27089.732421875	203.32919311523438	93
27296.720703125	2164.054443359375	93
27354.12109375	1112.745849609375	93
27358.29296875	526.2381591796875	93
27468.966796875	206.87490844726562	93
27479.12890625	1961.9810791015625	93
27915.55078125	2127.66064453125	93
27989.01171875	247.1224365234375	93
28146.255859375	213.27621459960938	93
28155.44140625	206.984619140625	93
28191.712890625	2248.73486328125	93
28224.41015625	220.00445556640625	93
28446.8203125	202.7509765625	93
28549.8203125	223.92352294921875	93
28587.6640625	204.2919921875	93
28627.595703125	2175.70263671875	93
28662.951171875	305.71441650390625	93
28673.578125	201.4267578125	93
28723.84375	2334.673095703125	93
28838.099609375	795.0770263671875	93
28842.328125	1304.2313232421875	93
28849.599609375	367.2602844238281	93
28898.205078125	2165.814697265625	93
29166.810546875	200.0904541015625	93
29213.787109375	1965.6063232421875	93
29260.0078125	210.246826171875	93
29263.763671875	2186.733642578125	93
29294.34765625	2102.1962890625	93
29343.880859375	214.85870361328125	93
29368.36328125	202.645263671875	93
29372.62890625	231.81536865234375	93
29378.83203125	230.15951538085938	93
29486.625	214.53814697265625	93
29499.23828125	422.8838806152344	93
29509.662109375	214.52383422851562	93
29678.548828125	2223.156982421875	93
29684.39453125	2187.1376953125	93
29776.53515625	2185.9658203125	93
29842.58984375	2170.4345703125	93
30092.388671875	2254.624267578125	93
30216.66015625	2142.9912109375	93
30220.603515625	226.66744995117188	93
30225.701171875	204.32284545898438	93
30282.146484375	278.51177978515625	93
30285.919921875	2041.6142578125	93
30304.615234375	565.1732177734375	93
30309.283203125	1761.0860595703125	93
30404.65234375	273.2249755859375	93
30409.353515625	1897.619873046875	93
30485.044921875	1613.7855224609375	93
30489.61328125	2182.947265625	93
30818.888671875	2192.92724609375	93
30928.92578125	1937.280517578125	93
30933.77734375	2124.65966796875	93
31256.384765625	2195.447265625	93
31263.162109375	2047.1796875	93
31382.861328125	1983.7059326171875	93
31474.609375	2003.9951171875	93
31547.896484375	2033.730712890625	93
31740.271484375	201.23812866210938	93
31806.587890625	218.03256225585938	93
31815.7578125	406.99542236328125	93
31820.275390625	202.71017456054688	93
31934.775390625	240.98858642578125	93
31940.056640625	260.3009338378906	93
31944.25390625	2119.668212890625	93
32067.625	215.87814331054688	93
32084.55078125	261.44818115234375	93
32091.6015625	225.093994140625	93
32104.890625	273.7125549316406	93
32120.291015625	234.3564453125	93
32604.400390625	2048.32568359375	93
32754.1953125	228.85165405273438	93
32902.4921875	294.7843322753906	93
32913.0546875	210.05511474609375	93
33259.12109375	228.99337768554688	93
33267.390625	1955.8829345703125	93
33527.28515625	207.63259887695312	93
33810.24609375	271.2073059082031	93
34010.65234375	309.5921936035156	93
34063.6171875	213.8896484375	93
34310.3828125	206.9444580078125	93
34373.86328125	271.15966796875	93
34484.53125	301.520751953125	93
34489.98046875	1755.788818359375	93
34598.67578125	200.79791259765625	93
34675.5	236.52493286132812	93
34727.8671875	363.4563293457031	93
35319.734375	262.436279296875	93
35325.59375	214.482421875	93
35429.4453125	359.2178649902344	93
35687.2578125	1797.861083984375	93
35726.703125	211.15435791015625	93
35787.97265625	203.84317016601562	93
35967.515625	214.6348876953125	93
35991.9921875	1690.6341552734375	93
36007.40234375	207.82211303710938	93
36014.25	277.7140197753906	93
36021.3203125	290.7588806152344	93
36526.078125	246.27255249023438	93
36553.9765625	211.39492797851562	93
37612.08203125	219.60134887695312	93
37617.65234375	1636.123046875	93
39017.23828125	271.7149658203125	93
39057.5859375	241.96420288085938	93
39079.15625	218.52377319335938	93
21599.67578125	2184.111328125	94
23121.330078125	207.43797302246094	94
25248.146484375	304.81072998046875	94
25250.76953125	328.3443603515625	94
25256.34375	953.228271484375	94
25260.16015625	225.7577362060547	94
30103.5625	2168.16015625	94
30758.5	2077.80810546875	94
31262.068359375	202.11322021484375	94
31266.21484375	2179.429931640625	94
31771.8046875	2021.9288330078125	94
34969.64453125	232.8810577392578	94
35666.3046875	220.18692016601562	94
23850.013671875	1981.3997802734375	95
25246.46875	227.69976806640625	95
25253.44921875	903.721923828125	95
25257.318359375	559.3209838867188	95
28807.541015625	2074.41650390625	95
31234.349609375	2065.985107421875	95
31986.287109375	222.99073791503906	95
31991.4140625	245.69337463378906	95
33850.60546875	630.6028442382812	95
33855.3203125	1164.2452392578125	95
33862.3203125	578.8941040039062	95
22237.232421875	1120.4837646484375	96
22368.1171875	268.98974609375	96
22371.025390625	753.110107421875	96
22373.3984375	795.0726318359375	96
22375.98046875	363.9709777832031	96
25241.228515625	225.3918914794922	96
25249.451171875	331.44537353515625	96
25252.34765625	642.6954956054688	96
25256.083984375	646.540771484375	96
25338.9921875	1906.661865234375	96
26199.638671875	2053.654296875	96
27577.92578125	1905.0845947265625	96
27597.01171875	202.09869384765625	96
28133.7890625	2145.66455078125	96
28165.025390625	580.5513305664062	96
28169.123046875	1802.7457275390625	96
28404.53515625	2114.35595703125	96
28955.494140625	264.064208984375	96
30711.41796875	291.0989990234375	96
30930.818359375	2095.9501953125	96
31731.392578125	2171.060791015625	96
31775.158203125	215.1702880859375	96
31781.51171875	207.40997314453125	96
31791.08203125	226.88589477539062	96
31796.919921875	224.15280151367188	96
31802.693359375	245.73556518554688	96
34179.4453125	1944.6629638671875	96
34970.890625	280.4554748535156	96
34976.6875	315.2488098144531	96
35023.015625	219.29039001464844	96
36020.08984375	207.93203735351562	96
36070.9140625	234.4411163330078	96
38994.18359375	218.28125	96
21060.341796875	2152.4111328125	97
22374.525390625	209.0673828125	97
25246.748046875	216.5263214111328	97
25249.556640625	415.94317626953125	97
25255.029296875	941.23583984375	97
25258.955078125	321.60186767578125	97
26294.505859375	2078.958251953125	97
29061.650390625	215.98843383789062	97
22641.3359375	292.9793701171875	98
22644.990234375	1506.4158935546875	98
22783.201171875	258.4421081542969	98
22785.529296875	570.0586547851562	98
22787.791015625	596.5198974609375	98
22790.2109375	312.01800537109375	98
23397.36328125	2001.158447265625	98
23560.271484375	1915.020751953125	98
25223.685546875	279.3067932128906	98
25227.90234375	278.13818359375	98
25232.607421875	267.59918212890625	98
25250.6796875	435.8846130371094	98
25256.234375	891.887939453125	98
26263.419921875	2055.21240234375	98
28965.982421875	228.61203002929688	98
28970.912109375	242.76119995117188	98
29784.216796875	2272.0712890625	98
30339.900390625	852.3619384765625	98
30344.732421875	1432.8519287109375	98
33222.34375	238.3336944580078	98
33241.64453125	202.5502166748047	98
33258.8984375	332.6990661621094	98
34232.65625	325.7645568847656	98
34239.40234375	274.01116943359375	98
22708.267578125	2075.58349609375	99
24453.03125	219.88059997558594	99
25114.724609375	2106.31494140625	99
25248.19921875	203.61289978027344	99
25255.376953125	932.6259765625	99
25259.193359375	566.6681518554688	99
27087.283203125	2173.95458984375	99
27630.65234375	214.75946044921875	99
27973.32421875	243.25917053222656	99
27976.05859375	1050.2415771484375	99
27980.314453125	1082.5361328125	99
29803.498046875	2085.800048828125	99
31012.494140625	214.129638671875	99
31016.693359375	240.4749755859375	99
23158.50390625	589.4053955078125	100
23161.5625	1567.469970703125	100
24749.837890625	1928.5382080078125	100
25249.291015625	223.8175506591797	100
25255.935546875	862.3041381835938	100
25259.662109375	477.1282043457031	100
26283.234375	2104.850341796875	100
26859.681640625	280.0859375	100
26863.5625	292.41668701171875	100
26970.1171875	1985.8111572265625	100
28852.76953125	218.74774169921875	100
28856.744140625	208.20506286621094	100
29443.984375	2120.238525390625	100
29659.20703125	202.44638061523438	100
29906.361328125	240.5524444580078	100
29910.302734375	2090.5224609375	100
32676.76171875	237.72232055664062	100
32681.771484375	208.6051788330078	100
33495.76171875	210.1620635986328	100
33516.62890625	216.61502075195312	100
25249.62109375	200.07281494140625	101
25252.666015625	314.91180419921875	101
25257.791015625	959.3505249023438	101
25261.595703125	262.2710266113281	101
28983.138671875	2164.682373046875	101
29333.27734375	398.2843322753906	101
29337.43359375	1937.4776611328125	101
29408.615234375	2114.203369140625	101
29575.28515625	2139.120361328125	101
30577.62109375	2014.1968994140625	101
31134.81640625	213.6708221435547	101
31138.9921875	2167.426025390625	101
32398.564453125	213.48194885253906	101
32403.228515625	204.92518615722656	101
32565.65625	227.87191772460938	101
33127.29296875	343.6049499511719	101
35050.58203125	262.908203125	101
22178.125	2024.4332275390625	102
23887.068359375	270.1495666503906	102
23889.5078125	1888.6229248046875	102
25252.228515625	389.416259765625	102
25255.08203125	602.8988037109375	102
25258.79296875	741.7251586914062	102
26781.92578125	1969.6046142578125	102
29508.12109375	299.0628967285156	102
30627.83203125	2100.15576171875	102
34541.4140625	299.57647705078125	102
24147.333984375	2034.9866943359375	103
25249.775390625	234.67433166503906	103
25255.404296875	950.6114501953125	103
25259.29296875	471.8155212402344	103
26220.875	2144.44677734375	103
26610.796875	207.91099548339844	103
28578.966796875	227.08787536621094	103
28640.947265625	206.33087158203125	103
29275.544921875	294.8543395996094	103
29279.0703125	2026.17919921875	103
30454.76171875	200.3011932373047	103
30458.6328125	2091.055419921875	103
36258.5703125	201.88926696777344	103
23014.1796875	1907.6502685546875	104
25250.35546875	275.0845031738281	104
25253.30859375	708.1343994140625	104
25257.025390625	611.287841796875	104
25647.982421875	2154.57373046875	104
28567.7265625	2123.410888671875	104
29632.4296875	2049.38427734375	104
30613.259765625	2108.1640625	104
30648.42578125	2153.100341796875	104
31747.0859375	223.98828125	104
31750.91015625	1917.208984375	104
31849.373046875	2085.180419921875	104
32286.783203125	313.3718566894531	104
32943.4375	213.1510467529297	104
32949.49609375	233.43275451660156	104
33808.234375	214.74557495117188	104
34708.09765625	201.26048278808594	104
35731.9921875	346.05731201171875	104
36233.625	269.2675476074219	104
24474.275390625	1904.8482666015625	105
25250.654296875	264.060302734375	105
25253.03125	790.2683715820312	105
25256.8671875	637.2597045898438	105
25997.775390625	2096.16455078125	105
26890.66015625	216.90512084960938	105
27013.322265625	2053.654052734375	105
28119.962890625	228.30999755859375	105
28629.5078125	233.46600341796875	105
29698.123046875	201.9362335205078	105
30808.97265625	2126.25927734375	105
34818.28125	214.2594757080078	105
23157.388671875	208.44989013671875	106
23160.17578125	2047.2139892578125	106
25248.59765625	416.6253967285156	106
25251.484375	606.8580322265625	106
25255.216796875	714.0606079101562	106
27551.666015625	2054.8232421875	106
37194.3984375	205.70013427734375	106
22048.314453125	2134.69873046875	107
23550.982421875	201.64015197753906	107
25247.546875	445.65118408203125	107
25250.052734375	390.60992431640625	107
25253.59375	735.4112548828125	107
26659.625	1998.998779296875	107
26736.482421875	249.48838806152344	107
26739.4296875	1966.282958984375	107
29076.146484375	1965.644287109375	107
29467.71484375	208.16490173339844	107
29474.658203125	255.88824462890625	107
29708.0625	429.0645751953125	107
29712.5	1907.529541015625	107
31294.228515625	2044.354248046875	107
32570.70703125	288.7066345214844	107
35156.140625	258.4419250488281	107
22199.9140625	2067.642333984375	108
22482.583984375	2041.9912109375	108
24306.5859375	332.8211364746094	108
25244.119140625	202.14634704589844	108
25246.53125	352.3241271972656	108
25252.15625	987.4063110351562	108
25255.95703125	399.75274658203125	108
27944.947265625	1162.001220703125	108
27949.283203125	678.6571655273438	108
30447.10546875	204.90786743164062	108
30450.99609375	2180.424560546875	108
31018.20703125	2022.705078125	108
32432.56640625	246.34262084960938	108
32451.576171875	213.44720458984375	108
34666.38671875	232.1109619140625	108
25243.28125	246.23670959472656	109
25250.232421875	898.6211547851562	109
25254.046875	489.5047912597656	109
26250.89453125	2146.24755859375	109
27619.673828125	228.66062927246094	109
27622.9375	1956.9754638671875	109
28720.091796875	206.15870666503906	109
28724.970703125	351.08343505859375	109
29377.599609375	234.87539672851562	109
30520.02734375	2146.937255859375	109
30963.546875	224.186767578125	109
34082.58203125	231.40756225585938	109
34185.4296875	211.87783813476562	109
25095.779296875	2094.441162109375	110
25249.66015625	981.1470947265625	110
25253.53125	425.727294921875	110
26146.28515625	2031.853515625	110
27412.837890625	202.87677001953125	110
28842.84375	211.88729858398438	110
30759.322265625	2018.138671875	110
34919.57421875	309.9064025878906	110
34929.21484375	235.4005126953125	110
22178.44921875	2179.740478515625	111
22533.1171875	2080.7353515625	111
23461.96875	212.25439453125	111
23999.50390625	240.4848175048828	111
24002.8984375	339.7619323730469	111
25242.44921875	235.55776977539062	111
25244.978515625	323.5703125	111
25250.4765625	952.7446899414062	111
25254.359375	280.10968017578125	111
30342.7421875	371.0152893066406	111
30347.201171875	1845.81494140625	111
30621.53515625	2077.27294921875	111
31906.138671875	1941.520751953125	111
33881.4453125	230.04226684570312	111
33906.8125	245.92864990234375	111
34275.20703125	239.52078247070312	111
36103.97265625	203.03390502929688	111
23766.740234375	2049.30029296875	112
25246.20703125	274.7660827636719	112
25248.548828125	791.2386474609375	112
25252.396484375	669.615478515625	112
25836.5625	333.4330139160156	112
31216.05859375	2182.62158203125	112
31254.341796875	2041.3541259765625	112
35411.98828125	291.9397277832031	112
35424.8515625	236.5395965576172	112
35430.38671875	228.07510375976562	112
36803.640625	360.5257568359375	112
36808.546875	2660.083984375	112
23445.0546875	2033.649169921875	113
25244.646484375	347.4621276855469	113
25250.09765625	949.951171875	113
25254.013671875	358.19952392578125	113
25485.283203125	215.3773956298828	113
25489.138671875	323.7397155761719	113
29216.333984375	221.71910095214844	113
29220.013671875	2094.950439453125	113
30236.796875	2191.26953125	113
33827.66796875	243.890380859375	113
38081.00390625	205.90469360351562	113
25246.361328125	457.24639892578125	114
25248.880859375	439.291259765625	114
25252.421875	807.494873046875	114
25256.05078125	215.3694305419922	114
25834.736328125	222.16326904296875	114
25838.4453125	2041.4915771484375	114
25873.294921875	2179.79345703125	114
25999.8671875	229.78509521484375	114
26268.21484375	2031.0548095703125	114
28317.9296875	239.5453338623047	114
28580.611328125	218.2254180908203	114
28614.021484375	265.14923095703125	114
31646.75	2047.114013671875	114
31804.330078125	418.4694519042969	114
31809.181640625	1935.874267578125	114
35409.78515625	206.14633178710938	114
35420.375	318.5572204589844	114
36098.59375	224.82107543945312	114
36105.43359375	202.09158325195312	114
36115.06640625	210.06015014648438	114
22646.91796875	2091.219970703125	115
22673.3125	2128.949951171875	115
25247.37109375	373.2810363769531	115
25250.029296875	508.68878173828125	115
25253.728515625	840.579345703125	115
25257.298828125	261.8096008300781	115
25721.57421875	2142.8681640625	115
26037.46484375	209.9297332763672	115
27128.609375	2110.7197265625	115
27310.06640625	2158.325439453125	115
27667.380859375	2195.4677734375	115
28363.361328125	235.77256774902344	115
28381.076171875	277.4435729980469	115
29096.71875	507.1774597167969	115
29101.08984375	1656.91845703125	115
29378.8671875	227.30609130859375	115
29931.294921875	267.1933288574219	115
29934.859375	1985.9857177734375	115
30289.779296875	2075.36767578125	115
30527.4921875	205.7959747314453	115
30568.1640625	2188.243896484375	115
32580.9921875	229.54812622070312	115
33867.80078125	420.3642883300781	115
34323.72265625	373.87310791015625	115
22861.763671875	2069.4599609375	116
22942.783203125	2064.326171875	116
24451.6796875	217.31468200683594	116
24538.36328125	219.05706787109375	116
25244.009765625	221.2288818359375	116
25246.619140625	346.0511474609375	116
25252.15234375	985.3622436523438	116
25256.185546875	267.27703857421875	116
25634.935546875	2039.9500732421875	116
28113.607421875	209.42291259765625	116
28159.462890625	217.67605590820312	116
28170.482421875	245.64764404296875	116
28867.53515625	2128.5498046875	116
28994.447265625	2181.3642578125	116
30825.7890625	2121.66015625	116
31680.787109375	283.99932861328125	116
31684.62109375	1952.158447265625	116
34094.23828125	236.4747772216797	116
34100.890625	341.29742431640625	116
23140.998046875	2074.799072265625	117
24709.08203125	1968.5140380859375	117
25016.9296875	268.22723388671875	117
25248.126953125	339.4032287597656	117
25250.51953125	774.2985229492188	117
25254.36328125	637.2190551757812	117
28070.3125	2005.788330078125	117
29377.60546875	215.75753784179688	117
30718.62890625	2160.4306640625	117
31064.224609375	268.56494140625	117
[truncated: 58,479 more rows]
